# Supplementary material for: Oral Manifestations of Varicella and Their Contribution to Clinical Assessment in Hospitalized and Outpatient Patients
Source: Life (Basel). 2026 Apr 15;16(4):673. doi: 10.3390/life16040673 (PMC13117907; doi:10.3390/life16040673)
Supplement: Supplementary file 1 [file life-16-00673-s001.zip]

Archive with 1 entries (1 files):
- life-4236405-supplementary.pdf
